# Supplementary material for: Effects of Postprandial Factors and Second Meal Intake Time on Bioequivalence Investigation of Tadalafil-Loaded Orodispersible Films in Human Volunteers
Source: Pharmaceutics. 2024 Jul 9;16(7):915. doi: 10.3390/pharmaceutics16070915 (PMC11280306; doi:10.3390/pharmaceutics16070915)
Supplement: Supplementary file 1 [file pharmaceutics-16-00915-s001.zip]

Archive with 1 entries (1 files):
- pharmaceutics-3046499-supplementary.pdf
